# Supplementary material for: Pairing a high-resolution statistical potential with a nucleobase-centric sampling algorithm for improving RNA model refinement
Source: Nat Commun. 2021 May 13;12:2777. doi: 10.1038/s41467-021-23100-4 (PMC8119458; doi:10.1038/s41467-021-23100-4)
Supplement: Supplementary file 4 — Supplementary Data 1 [file 41467_2021_23100_MOESM4_ESM.xlsx]

## Sheet: Sheet1
Supplementary data 1	The test set of 48 RNA motifs with lower case letters indicating fixed regions predefined in Rosetta-SWM.
motif name	Total length	Model length	sequence
23s_rrna_44_49	45	6	cuGAUGAAggcggauuuccgaaugauacaaucaaugaggagagga
3P_j55a_group_I_intron	13	4	caacgcgACAUgg
5P_j12_leadzyme	15	4	ggaggcCGAGcgagg
5P_j55a_group_I_intron	16	5	ucAACAGcgacagguc
5P_p1_m_box_riboswitch	12	4	gaaaacGAUUga
cg_helix	8	6	cGCGCGCg
gaaa_minor_dock	18	4	ccGAAAgggaccuagguu
gagua_pentaloop	9	5	cgGAGUAcg
gagu_forcesyn_blockstackU	16	8	acGAGUguacGAGUgu
gcaa_tetraloop	8	4	gcGCAAgc
gg_mismatch_fixed	10	2	caGgcgcGug
gir1_p2.1p5_kiss_fixed	21	13	ggCUAAUCAccggGACGAUcc
gir1_p2p9_gaaa_minor_fixed	20	8	ugGGuuccGAAAggaaGAca
g_quadruplex_fixed	20	16	gGGGuGGGgUGGgGUGGGGU
hammerhead_3WJ_cat_fixed	23	11	agCUGAUGAguacGAAacguCcu
hammerhead_tert_fixed	20	10	gUACUaccCAAAUAgguauc
hepatitis_C_virus_ires_IIa	14	5	ggAACUAcuggcaa
hiv_rre_fixed	13	5	cgGGcgcgGUAcg
j23_group_II_intron	29	7	gcAGCAGAAgggaacgaaccgcacguggu
j24_tpp_riboswitch	23	5	gggagcCUUUGaaccugagggag
j31_glycine_riboswitch	25	7	aggagaaauaagaggcAAAAGGAca
j44a_p4p6	15	5	ggAAAgggccuAAcc
j55a_P4P6_fixed	21	9	gGUCAACAGCcggacaugguc
just_tr_P4P6_fixed	15	5	ccUAAgucgauAUgg
kink_turn_fixed	17	9	guGGAggccGAUGAAac
kiss_add_fixed	24	16	aaUGAUAUGGUuuagCCUUAAAcu
kiss_add_L2_fixed	24	9	aaUGAUAUGGUuuagccuuaaacu
kiss_add_L3_fixed	24	7	aaugauaugguuuagCCUUAAAcu
kiss_add_PK_dock	24	12	aaUGAUAUggUuuagccUUAAAcu
l1_sam_II_riboswitch	25	7	gcGAUUUAAccguugcaugcuaaaa
l2_viral_rna_pseudoknot	20	7	gcggcgccgcgGAACAAAcg
loopE_fixed	22	14	ccGAUGGUAgugcGAGAGUAgg
P5b_connect	24	18	aguCUCAGGGGAAACUUUGAGaug
parallel_AA	8	6	aAAAAAAa
puzzle1	15	7	cgCGCcaugCCUGug
puzzle18_zika_3WJ	27	3	gUcaggccgcgCcacaugugcAgccug
puzzle1_alt_fixed	21	7	ugCCUGugcgCGCcagccgcc
r2_4x4_fixed	16	8	ugAAGCccggAGGAca
srl_fixed	19	9	ccUAGUAcgagagGACCgg
srp_domainIV_fixed	16	8	guCAGGucgaAGCAgc
tandem_ga_imino_fixed	12	4	cgGAcgcgGAcg
tandem_ga_sheared_fixed	12	4	gcGAgcgcGAgc
t_loop_fixed	12	7	gggUUCGAUUcc
tl_tr_P4P6	21	9	gGAAAcccUAAgucgauAUgg
tl_tr_P4P6_dock	23	9	ggGAAAcuccUAAgucgauAUgg
uucg_tetraloop	8	4	acUUCGgu
VS_rbzm_P2P3P6_fixed	19	7	ggAAcuaggcgcACAAGcc
VS_rbzm_P3P4P5_fixed	22	10	ccUCcaugUCguauGUGAUUgg
