# Supplementary material for: Pairing a high-resolution statistical potential with a nucleobase-centric sampling algorithm for improving RNA model refinement
Source: Nat Commun. 2021 May 13;12:2777. doi: 10.1038/s41467-021-23100-4 (PMC8119458; doi:10.1038/s41467-021-23100-4)
Supplement: Supplementary file 5 — Supplementary Data 2 [file 41467_2021_23100_MOESM5_ESM.xlsx]

## Sheet: Sheet1
Supplementary data 2	The RNA puzzle test set along with RMSD and DI values for the best pre-refinement model, the best model in BRiQ-predicted models and the best model in BRiQ-sampled models for each RNA puzzle experiment.
		RMSD (Best Model)			DI (Best Model)
Puzzle #	Length	pre-refinement	BriQ-predicted	BriQ-sampled	pre-refinement	BriQ-predicted	BriQ-sampled
PZ01	46	3.433	1.968	1.694	3.678	2.108	1.794
PZ02	98	2.297	2.062	1.821	2.778	2.229	1.996
PZ03	84	7.699	6.531	5.9	10.587	8.409	8.045
PZ04	126	3.352	2.229	1.918	3.614	2.457	2.095
PZ05	188	9.031	9.069	8.915	11.665	11.248	10.916
PZ06	158	11.598	10.653	9.421	15.819	13.842	12.015
PZ07	185	20.581	20.701	20.155	26.271	25.79	24.885
PZ08	96	4.801	3.797	3.797	5.651	4.584	4.584
PZ09	71	6.043	5.954	5.675	8.634	8.12	7.439
PZ10	157	6.84	8.956	7.251	8.41	10.36	8.48
PZ11	57	4.799	5.009	4.074	5.649	5.918	4.901
PZ12	117	10.18	9.964	9.699	13.95	14.628	13.247
PZ13	60	5.41	5.52	5.157	7.032	6.651	6.043
PZ14_bound	61	5.978	6.144	5.541	7.773	7.522	7.22
PZ14_free	58	6.864	6.258	5.302	8.055	7.07	6.638
PZ15	68	6.451	6.779	6.192	8.62	8.494	7.917
PZ17	58	5.161	5.683	5.093	7.467	7.648	7.084
PZ18	71	3.74	3.469	2.984	4.442	3.974	3.308
PZ19	62	5.529	6.966	4.17	7.075	8.33	5.032
PZ20	68	4.71	3.542	3.522	5.701	4.335	4.174
PZ21	41	3.83	3.829	3.526	5.134	5.062	4.962
PZ23	37	8.268	8.657	7.991	15.127	13.852	13.189
PZ24	111	4.824	5.528	4.486	3.678	2.108	1.794
PZ25	69	2.551	2.448	2.159	2.778	2.229	1.996
