# Supplementary material for: Pairing a high-resolution statistical potential with a nucleobase-centric sampling algorithm for improving RNA model refinement
Source: Nat Commun. 2021 May 13;12:2777. doi: 10.1038/s41467-021-23100-4 (PMC8119458; doi:10.1038/s41467-021-23100-4)
Supplement: Supplementary file 6 — Supplementary Data 3 [file 41467_2021_23100_MOESM6_ESM.xlsx]

## Sheet: Sheet1
Supplementary data 3	The change of DDM values before and after BRiQ refinement for Watson-Crick, non-Watson-Crick, and stacking base pairs.
	Watson-Crick pairs (DDM)		Non-Watson-Crick pairs (DDM)		Stacking pairs
					(DDM)
puzzle	Before refinement	After refinement	Before refinement	After refinement	Before refinement	After refinement
PZ01	0.413	0.269	0.743	0.471	0.637	0.426
PZ02	0.578	0.505	0.606	0.636	0.678	0.556
PZ03	0.455	0.347	0.625	0.69	0.888	0.747
PZ04	0.604	0.491	0.784	0.607	0.729	0.68
PZ05	0.637	0.454	0.944	0.982	0.887	0.626
PZ06	0.718	0.568	0.821	0.774	0.952	0.808
PZ07	0.594	0.379	0.757	0.542	0.857	0.641
PZ08	0.553	0.365	0.673	0.556	0.889	0.723
PZ09	0.486	0.305	0.421	0.373	0.82	0.667
PZ10	0.668	0.538	0.575	0.502	0.83	0.657
PZ11	0.491	0.324	0.697	0.317	0.844	0.718
PZ12	0.599	0.408	0.721	0.548	0.951	0.737
PZ13	0.478	0.281	0.415	0.314	0.902	0.602
PZ14_bound	0.548	0.372	0.511	0.393	0.835	0.572
PZ14_free	0.665	0.508	0.631	0.523	0.948	0.688
PZ15	0.495	0.352	0.672	0.48	0.74	0.507
PZ17	0.611	0.433	0.81	0.552	1.024	0.852
PZ18	0.468	0.326	0.82	0.434	0.761	0.561
PZ19	0.537	0.328	0.602	0.309	0.835	0.661
PZ20	0.46	0.338	0.851	0.638	0.675	0.521
PZ21	0.569	0.456	0.943	1.233	1.007	0.868
PZ23	0.461	0.204	0.419	0.338	0.891	0.655
PZ24	0.459	0.318	0.966	1.036	0.712	0.537
PZ25	0.527	0.355	0.473	0.439	0.712	0.58
average	0.545	0.384	0.687	0.57	0.834	0.65
