# Supplementary material for: Pairing a high-resolution statistical potential with a nucleobase-centric sampling algorithm for improving RNA model refinement
Source: Nat Commun. 2021 May 13;12:2777. doi: 10.1038/s41467-021-23100-4 (PMC8119458; doi:10.1038/s41467-021-23100-4)
Supplement: Supplementary file 7 — Supplementary Data 4 [file 41467_2021_23100_MOESM7_ESM.xlsx]

## Sheet: Sheet1
Supplementary data 4	Refinement of 2000 FARFAR2-predicted models for 12 RNA Puzzles by BRiQ. Performance is compared by using the best model (smallest RMSD and DI) within top 1% and top 5% predicted by FARFAR2 and BRiQ energy scores.
	Top 1%				Top 5%
	FARFAR2	BriQ	FARFAR2	BriQ	FARFAR2	BriQ	FARFAR2	BriQ
	Best RMSD (Å)	Best RMSD (Å)	Best DI	Best DI	Best RMSD (Å)	Best RMSD (Å)	Best DI	Best DI
PZ1	2.626	2.115	2.845	2.323	2.398	2.115	2.618	2.323
PZ2	2.409	2.083	2.816	2.384	2.387	1.801	2.72	1.997
PZ4	1.766	1.139	1.824	1.196	1.766	1.099	1.824	1.155
PZ8	5.464	4.624	6.701	5.585	5.129	4.624	6.452	5.554
PZ9	4.394	4.016	5.572	5.063	3.828	4.016	4.854	5.063
PZ11	5.009	5.081	5.857	5.964	4.703	4.077	5.655	4.881
PZ13	6.211	4.687	7.598	5.141	5.646	4.687	6.368	5.141
PZ14F	10.929	3.904	14.274	4.661	3.197	3.338	3.979	4.116
PZ18	4.21	2.9	4.678	3.229	3.267	2.659	3.71	2.994
PZ19	4.753	4.472	5.447	5.645	4.699	4.304	5.435	5.043
PZ20	3.036	3.044	3.73	3.531	3.036	2.647	3.73	3.008
PZ21	5.674	5.23	7.931	6.583	4.361	4.18	6.591	5.805
